# Supplementary material for: Unraveling the Physiological Roles of the Cyanobacterium Geitlerinema sp. BBD and Other Black Band Disease Community Members through Genomic Analysis of a Mixed Culture
Source: PLoS One. 2016 Jun 23;11(6):e0157953. doi: 10.1371/journal.pone.0157953 (PMC4918915; doi:10.1371/journal.pone.0157953)
Supplement: S1 Table — Name, respective bin (organism), and IMG ID are included for each gene. Additional genes of interest not discussed in this article are included. (XLSX) [file pone.0157953.s001.xlsx]

## Sheet: Sheet1
Cutoff: 60% (Unless noted in paper) Bin 9,10,12,13,14,15 - 40% Bin 11
Gene Name	Organism / Bin	IMG Gene ID
Putative genes for sulfide resistant photosynthesis
Transposase	Geitlerinema	BBD_100103935
Proton Extrusion PcxA	Geitlerinema	BBD_100103933
Sqr	Geitlerinema	BBD_100103931
ArsR	Geitlerinema	BBD_100103930
Secretion Protein	Geitlerinema	BBD_100103929
tRNA	Geitlerinema	BBD_100103928
Radical SAM	Geitlerinema	BBD_100103927
Photosystem I
PsaB	Geitlerinema	BBD_100101418																					pfam00223	KO:K02690	93
PsaA	Geitlerinema	BBD_100101419																			COG1269	22.39	pfam00223	KO:K02689	88.9
PsaC	Geitlerinema	BBD_100100745																			COG1143	30.51	pfam12838	KO:K02691	98.8
PsaD	Geitlerinema	BBD_100102015																					pfam02531	KO:K02692	86.5
PsaE	Geitlerinema	BBD_100102719																					pfam02427	KO:K02693	85.3
PsaJ	Geitlerinema	BBD_10010496																					pfam02507	KO:K02694	68.9
PsaK2	Geitlerinema	BBD_100100955																					pfam02507	KO:K02694	68.9
PsaM	Geitlerinema	BBD_1000997152																					pfam01241	KO:K02698	67
PsaK1	Geitlerinema	BBD_100102917																					pfam07465	KO:K02700	83.9
Photosystem II
PsbA	Geitlerinema	BBD_1000995117
PsbX	Geitlerinema	BBD_100104928																					pfam06596	KO:K02722	82.1
PsbW	Geitlerinema	BBD_1000995138																					pfam03912	KO:K08903	75.7
PbsK	Geitlerinema	BBD_100101714																					pfam02533	KO:K02712	93.3
PsbI	Geitlerinema	BBD_1000999216																					pfam02532	KO:K02710	72.9
PsbO	Geitlerinema	BBD_100104320																			COG1732	26.92	pfam01716	KO:K02716	66.8
PsbN	Geitlerinema	BBD_100099862
PsbM	Geitlerinema	BBD_10010847																					pfam05151	KO:K02714	88.6
PsbV	Geitlerinema	BBD_100105513																			COG2863	23.76	pfam14495	KO:K02720	70.6
PsbB	Geitlerinema	BBD_100101481																			COG5387	34.69	pfam00421	KO:K02704	86.5
PsbC	Geitlerinema	BBD_10010492																			COG4172	27.45	pfam00421	KO:K02705	89.8
PsbF	Geitlerinema	BBD_1000996126																					pfam00283	KO:K02708	88.1
PsbE	Geitlerinema	BBD_1000996125																					pfam00284	KO:K02707	79
PsbH	Geitlerinema	BBD_100099862
PsbU	Geitlerinema	BBD_1001000116																					pfam06514	KO:K02719	56.3
PsbJ	Geitlerinema	BBD_1000996127																					pfam01788	KO:K02711	74.4
Nitrogen fixation
Operon 1
NifV	Geitlerinema	BBD_100100260
NifB	Geitlerinema	BBD_100100263
NifS	Geitlerinema	BBD_100100265
NifU	Geitlerinema	BBD_100100266
NifH	Geitlerinema	BBD_100100267
NifD	Geitlerinema	BBD_100100268
NifK	Geitlerinema	BBD_100100269
NifE and NifN	Geitlerinema	BBD_100100270
NifX	Geitlerinema	BBD_100100271
Operon 2
NifT	Geitlerinema	BBD_1001010111
NifV	Geitlerinema	BBD_1001010112
NifB	Geitlerinema	BBD_1001010116
NifS	Geitlerinema	BBD_1001010117
NifU	Geitlerinema	BBD_1001010118
NifH	Geitlerinema	BBD_1001010119
NifD	Geitlerinema	BBD_1001010120
NifK	Geitlerinema	BBD_1001010121
NifZ	Geitlerinema	BBD_1001010122
NifE and NifN	Geitlerinema	BBD_1001010124
NifX	Geitlerinema	BBD_1001010125
NifW	Geitlerinema	BBD_1001010128
Nitrogen/Ammonia Uptake
Ammonia Transporter, Amt familly	Geitlerinema	BBD_100102515
Ammonia Transporter, Amt familly	Geitlerinema	BBD_100102926
ABC-type nitrate transporter, ATPase component	Geitlerinema	BBD_1000996152
ABC-type nitrate transporter, ATPase component	Geitlerinema	BBD_100101227
ABC-type nitrate transporter, permease	Geitlerinema	BBD_100100914
ABC-type nitrate transporter, permease	Geitlerinema	BBD_100101228
ABC-type nitrate transporter, periplasmic component	Geitlerinema	BBD_10010354
ABC-type nitrate transporter, periplasmic component	Geitlerinema	BBD_100101229
Nitrate/nitrite_transporter_NarK - nitrite extrusion protein	Geitlerinema	BBD_100103629
Hox genes
HoxE	Geitlerinema	BBD_100102618
HoxF	Geitlerinema	BBD_100102619
HoxU	Geitlerinema	BBD_100102621
HoxY	Geitlerinema	BBD_100102622
HoxH	Geitlerinema	BBD_100102623
Glycerol metabolism
Glycerol kinase	Geitlerinema	BBD_1001016159
Glycerol-3-phosphate dehydrogenase	Geitlerinema	BBD_1001016128
Triosephosphate isomerase	Geitlerinema	BBD_100104316
OprB	Geitlerinema	BBD_100103622
OprB	Geitlerinema	BBD_100103624
OprB	Geitlerinema	BBD_100099928
Reactive oxygen species (ROS) defense
Superoxide dismutase	Geitlerinema	BBD_100102726
Peroxiredoxin	Geitlerinema	BBD_100106023
Peroxiredoxin	Geitlerinema	BBD_100099579
Peroxiredoxin	Geitlerinema	BBD_1001015111
Light harvesting pigments
Red carotenoid-binding protein	Geitlerinema	BBD_100102741
Allophycocyanin beta subunit	Geitlerinema	BBD_100103917
Allophycocyanin alpha subunit	Geitlerinema	BBD_100103918
Orange carotenoid protein	Geitlerinema	BBD_100100689
Allophycocyanin alpha subunit	Geitlerinema	BBD_100102039
Allophycocyanin beta subunit	Geitlerinema	BBD_100103427
Allophycocyanin alpha subunit	Geitlerinema	BBD_100103918
C-phycocyanin beta chain	Geitlerinema	BBD_100101489
C-phycocyanin alpha chain	Geitlerinema	BBD_100101490
Phycoerythrin alpha chain	Geitlerinema	BBD_1001014111
Phycoerythrin beta chain	Geitlerinema	BBD_1001014112
Antimicrobial production/resistance
Beta-lactamase class D	Geitlerinema	BBD_100103611
Penicillin tolerance protein	Geitlerinema	BBD_100102513
Antibiotic biosynthesis monooxygenase	Geitlerinema	BBD_100100475
ABC-type bacteriocin/lantibiotic exporter	Geitlerinema	BBD_100099837
Bacteriocin-processing peptidase	Geitlerinema	BBD_100101070
ABC-type multidrug transport system	Geitlerinema	BBD_1001015119
ABC-type multidrug transport system	Geitlerinema	BBD_100102319
ABC-type multidrug transport system	Geitlerinema	BBD_100102437
ABC-type multidrug transport system	Geitlerinema	BBD_100101328
ABC-type multidrug transport system	Geitlerinema	BBD_100103110
ABC-type multidrug transport system	Geitlerinema	BBD_100103529
ABC-type multidrug transport system	Geitlerinema	BBD_100099953
ABC-type multidrug transport system	Geitlerinema	BBD_1001000212
ABC-type multidrug transport system	Geitlerinema	BBD_100100090
ABC-type multidrug transport system	Geitlerinema	BBD_100099984
ABC-type multidrug transport system	Geitlerinema	BBD_1000997149
ABC-type multidrug transport system	Geitlerinema	BBD_10010862
ABC-type multidrug transport system	Geitlerinema	BBD_100100933
Cation/multidrug efflux pump AcrB	Geitlerinema	BBD_100104619
Cation/multidrug efflux pump AcrB	Geitlerinema	BBD_1000995105
Cation/multidrug efflux pump AcrB	Geitlerinema	BBD_100099749
Cation/multidrug efflux pump AcrB	Geitlerinema	BBD_100106717
Cation/multidrug efflux pump AcrB	Geitlerinema	BBD_1001002127
Mixed Acid Fermentation
Phosphoenolpyruvate carboxylase	Geitlerinema	BBD_100102212
Citrate synthase	Geitlerinema	BBD_1000995143
Aconitase B	Geitlerinema	BBD_100100170
Aconitase B	Geitlerinema	BBD_100100173
Isocitrate dehydrogenases	Geitlerinema	BBD_10010384
Acetate kinase	Geitlerinema	BBD_10010028
Zn-dependent alcohol dehydrogenases, class III	Geitlerinema	BBD_1001000108
Alcohol dehydrogenase, class IV	Geitlerinema	BBD_100100614
Pyruvate kinase	Geitlerinema	BBD_10010097
Lactate dehydrogenase and related dehydrogenases	Geitlerinema	BBD_100103814
Electron transport chain terminal oxidases
Cytochrome bd-type quinol oxidase, subunit 1	Geitlerinema	BBD_100101527
Cytochrome bd-type quinol oxidase, subunit 2	Geitlerinema	BBD_100101528
Heme/copper-type cytochrome/quinol oxidase, subunit 3	Geitlerinema	BBD_10010344
Heme/copper-type cytochrome/quinol oxidases, subunit 1	Geitlerinema	BBD_10010345
Heme/copper-type cytochrome/quinol oxidases, subunit 2	Geitlerinema	BBD_10010346
Arsenate detoxification
Arsenate reductase (arsC)	Geitlerinema	BBD_100100278
Arsenate reductase (arsC)	Geitlerinema	BBD_1001010135
Arsenate reductase (arsC)	Geitlerinema	BBD_1001015101
arsR	Geitlerinema	BBD_100101456
arsR	Geitlerinema	BBD_1000995159
arsR	Geitlerinema	BBD_100099910
arsR	Geitlerinema	BBD_100100292
Arsenical pump-driving ATPase (arsA)	Geitlerinema	BBD_100100839
Arsenical pump-driving ATPase (arsA)	Geitlerinema	BBD_1000996174
Arsenite efflux pump ACR3 (arsB)	Geitlerinema	BBD_1001015100
Urea degradation
Urease alpha subunit	Geitlerinema	BBD_10010488
Urease beta subunit	Geitlerinema	BBD_10010489
Urease gamma subunit	Geitlerinema	BBD_100104810
Urea ABC-transporter, urea binding protein	Geitlerinema	BBD_100099971
Carbon acquisition and metabolism
Carbon dioxide concentrating mechanism CcmK	Geitlerinema	BBD_1000999149
Carbon dioxide concentrating mechanism CcmK	Geitlerinema	BBD_100101820
Carbon dioxide concentrating mechanism CcmK	Geitlerinema	BBD_100101821
Carbon dioxide concentrating mechanism CcmK	Geitlerinema	BBD_100099571
Carbon dioxide concentrating mechanism CcmK	Geitlerinema	BBD_1000999150
Carbon dioxide concentrating mechanism CcmL	Geitlerinema	BBD_100101822
Carbonic anhydrase	Geitlerinema	BBD_100101823
Carbonic anhydrase	Geitlerinema	BBD_1000999188
Carbonic anhydrase	Geitlerinema	BBD_10010049
Carbonic anhydrase	Geitlerinema	BBD_100102326
Glycogen Synthase	Geitlerinema	BBD_1001002156
Glycogen branching enzyme	Geitlerinema	BBD_1001002143
Glycogen debranching enzyme	Geitlerinema	BBD_100100711
Glycogen debranching enzyme	Geitlerinema	BBD_10010024
Glycogen debranching enzyme	Geitlerinema	BBD_100101293
Heterotrophy
carbohydrate ABC transporter substrate-binding protein, periplasmic component	Geitlerinema	BBD_10010512
carbohydrate ABC transporter substrate-binding protein, periplasmic component	Geitlerinema	BBD_100099538
carbohydrate ABC transporter substrate-binding protein, periplasmic component	Geitlerinema	BBD_100100544
ABC-type peptide transport system, periplasmic component	Geitlerinema	BBD_100099915
ABC-type peptide transport system, periplasmic component	Geitlerinema	BBD_1000999152
ABC-type peptide transport system, periplasmic component	Geitlerinema	BBD_100100283
ABC-type peptide transport system, periplasmic component	Geitlerinema	BBD_100104112
ABC-type amino acid transport systems, periplasmic component	Geitlerinema	BBD_1000997110
TRAP-type C4-dicarboxylate ABC transporter	Geitlerinema	BBD_100100922
TRAP-type C4-dicarboxylate ABC transporter	Geitlerinema	BBD_100103563
TRAP-type C4-dicarboxylate ABC transporter	Geitlerinema	BBD_100103564
Cas Genes
CRISPR-associated protein (Cas_csx3)	Geitlerinema	BBD_10010029
CRISPR-associated protein (Cas_csx3)	Geitlerinema	BBD_100100210
CRISPR-associated protein (Cas_Cas5)	Geitlerinema	BBD_100100463
CRISPR-associated protein (Cas)	Geitlerinema	BBD_100100769
CRISPR-associated protein (Cas_Cmr3)	Geitlerinema	BBD_100100770
CRISPR-associated protein (Cas_Cas02710)	Geitlerinema	BBD_100103519
Embden-Meyerhof-Parnas glycolytic pathway
Transcriptional regulator/sugar kinase	Geitlerinema	BBD_100102728
Glucose-6-phosphate isomerase	Geitlerinema	BBD_100105715
Fructose-1,6-bisphosphatase	Geitlerinema	BBD_1000997122
Fructose-1,6-bisphosphatase/sedoheptulose 1,7-bisphosphatase and related proteins	Geitlerinema	BBD_100100528
6-phosphofructokinase	Geitlerinema	BBD_10010732
Fructose/tagatose bisphosphate aldolase	Geitlerinema	BBD_100106621
Triosephosphate isomerase	Geitlerinema	BBD_100104316
Glyceraldehyde-3-phosphate dehydrogenase/erythrose-4-phosphate dehydrogenase	Geitlerinema	BBD_1000995150
3-phosphoglycerate kinase	Geitlerinema	BBD_100100033
Phosphoglycerate mutase 1	Geitlerinema	BBD_10010464
Enolase	Geitlerinema	BBD_10010744
Phosphoenolpyruvate synthase/pyruvate phosphate dikinase	Geitlerinema	BBD_100102157
Pyruvate kinase	Geitlerinema	BBD_10010025
Oxidative Pentose Phosphate pathway (complete)
Glucose-6-phosphate 1-dehydrogenase	Geitlerinema	BBD_1000997124
6-phosphogluconolactonase/Glucosamine-6-phosphate isomerase/deaminase	Geitlerinema	BBD_1000996204
6-phosphogluconate dehydrogenase	Geitlerinema	BBD_100102538
Non-oxidative Pentose Phosphate pathway (complete)
Ribose 5-phosphate isomerase	Geitlerinema	BBD_100106022
Pentose-5-phosphate-3-epimerase	Geitlerinema	BBD_100103117
Transketolase	Geitlerinema	BBD_10010422
Transaldolase	Geitlerinema	BBD_100099839
Transketolase	Geitlerinema	BBD_100100684
Bacterial Fe(III) transport system
ABC-type Fe3+ transport system, periplasmic component (futA)	Geitlerinema	BBD_100100295
ABC-type Fe3+ transport system, permease component (idiB/futB)	Geitlerinema	BBD_100102840
Bacterial Fe(II) transport system
Fe2+ transport system protein A (feoA)	Geitlerinema	BBD_1000999232
Fe2+ transport system protein A (feoA)	Geitlerinema	BBD_1000999233
Fe2+ transport system protein B (feoB)	Geitlerinema	BBD_1000999234
FeoC like transcriptional regulator	Geitlerinema	BBD_1000999235
Fur family transcriptonal regulator	Geitlerinema	BBD_100100675
Fur family transcriptonal regulator	Geitlerinema	BBD_100104125
Fur family transcriptonal regulator	Geitlerinema	BBD_100104519
High-affinity Fe2+/Pb2+ permease	Geitlerinema	BBD_10010738
Secondary Metabolites
NRPS Cluster 1
Non-ribosomal peptide synthetase	Geitlerinema	BBD_1000997163
Hypothetical Protein	Geitlerinema	BBD_1000997164
NRPS Cluster 2
Hypothetical Protein	Geitlerinema	BBD_100100068
Non-ribosomal peptide synthetase	Geitlerinema	BBD_100100069
Hypothetical Protein	Geitlerinema	BBD_100100070
Luciferase-like protein	Geitlerinema	BBD_100100071
O-Methyltransferase involved in polyketide biosynthesis	Geitlerinema	BBD_100100072
Polyketide synthase	Geitlerinema	BBD_100100073
Non-ribosomal peptide synthetase	Geitlerinema	BBD_100100074
Non-ribosomal peptide synthetase/Polyketide synthase	Geitlerinema	BBD_100100075
Polyketide synthase	Geitlerinema	BBD_100100076
Polyketide synthase	Geitlerinema	BBD_100100077
Non-ribosomal peptide synthetase	Geitlerinema	BBD_100100078
Hypothetical Protein	Geitlerinema	BBD_100100079
Hypothetical Protein	Geitlerinema	BBD_100100080
Mcy Gene Cluster Remnants
Uma1	Geitlerinema	BBD_10010178
dnaN	Geitlerinema	BBD_10010774
Other Bins
Photosynthesis
Photosynthetic reaction center subunit M (pufM)	Bin 10	BBD_10000951
Photosynthetic reaction center subunit M (pufM)	Bin 13	BBD_1000798141
Photosynthetic reaction center subunit M (pufM)	Bin 14	BBD_1000834748
Photosynthetic reaction center subunit M (pufM)	Bin 15	BBD_1000863844
Photosynthetic reaction center subunit L (pufL)	Bin 10	BBD_10000551
Photosynthetic reaction center subunit L (pufL)	Bin 13	BBD_1000798140
Photosynthetic reaction center subunit L (pufL)	Bin 14	BBD_1000834749
Photosynthetic reaction center subunit L (pufL)	Bin 15	BBD_1000863843
Light-harvesting complex subunit A (pufA)	Bin 10	BBD_10000552
Light-harvesting complex subunit A (pufA)	Bin 13	BBD_1000798139
Light-harvesting complex subunit A (pufA)	Bin 14	BBD_1000834750
Light-harvesting complex subunit B (pufB)	Bin 15	BBD_1000863841
Glycerol metabolism
Glycerol kinase	Bin 10	BBD_100003564
Glycerol kinase	Bin 11	BBD_10003533
Glycerol kinase	Bin 12	BBD_100054565
Glycerol kinase	Bin 13	BBD_1000796434
Glycerol kinase	Bin 14	BBD_1000849233
Glycerol kinase	Bin 15	BBD_10008631050
Glycerol kinase	Bin 15	BBD_1000876178
Glycerol-3-phosphate dehydrogenase	Bin 10	BBD_100000845
Glycerol-3-phosphate dehydrogenase	Bin 11	BBD_1000097130
Glycerol-3-phosphate dehydrogenase	Bin 12	BBD_100053343
Glycerol-3-phosphate dehydrogenase	Bin 13	BBD_1000796420
Glycerol-3-phosphate dehydrogenase	Bin 13	BBD_1000795306
Glycerol-3-phosphate dehydrogenase	Bin 14	BBD_1000839319
Glycerol-3-phosphate dehydrogenase	Bin 14	BBD_100084759
Triosephosphate isomerase	Bin 10	BBD_100002529
Triosephosphate isomerase	Bin 11	BBD_1000097767
Triosephosphate isomerase	Bin 12	BBD_100051757
Triosephosphate isomerase	Bin 13	BBD_1000793464
Triosephosphate isomerase	Bin 14	BBD_1000833693
Triosephosphate isomerase	Bin 15	BBD_1000883106
Triosephosphate isomerase	Bin 15	BBD_100089169
Glycerol uptake facilitator	Bin 10	BBD_100003425
Glycerol uptake facilitator	Bin 12	BBD_100065019
Glycerol uptake facilitator	Bin 14	BBD_1000836335
Glycerol uptake facilitator	Bin 15	BBD_1000869770
Glycerol uptake facilitator	Bin 15	BBD_100088741
Glycerol dehydrogenase	Bin 10	BBD_100001556
Electron transport chain terminal oxidases
Cytochrome bd-type quinol oxidase, subunit 1	Bin 10	BBD_100000752
Cytochrome bd-type quinol oxidase, subunit 2	Bin 10	BBD_100000753
Cytochrome bd-type quinol oxidase, subunit 1	Bin 12	BBD_100054332
Cytochrome bd-type quinol oxidase, subunit 2	Bin 12	BBD_100054331
Cytochrome bd-type quinol oxidase, subunit 1	Bin 13	BBD_1000800164
Cytochrome bd-type quinol oxidase, subunit 2	Bin 13	BBD_1000800165
Cytochrome bd-type quinol oxidase, subunit 1	Bin 15	BBD_1000863572
Cytochrome bd-type quinol oxidase, subunit 2	Bin 15	BBD_1000863571
Cytochrome bd-type quinol oxidase, subunit 1	Bin 15	BBD_1000876319
Cytochrome bd-type quinol oxidase, subunit 2	Bin 15	BBD_1000876320
cbb3-type cytochrome C oxidase subunit I/II	Bin 11	BBD_1000098342
cbb3-type cytochrome C oxidase subunit I/II	Bin 12	BBD_100054325
Potenital penicillin production
Isopenicillin N synthase and related dioxygenases	Bin 14	BBD_1000833208
Isopenicillin N synthase and related dioxygenases	Bin 14	BBD_100084796
Mechanisms of defense
Beta-lactamase class C	Bin 10	BBD_100002045
Beta-lactamase class C	Bin 10	BBD_100001946
Beta-lactamase class D	Bin 10	BBD_100001794
Beta-lactamase class C	Bin 12	BBD_10006583
Beta-lactamase class C	Bin 12	BBD_10006857
Beta-lactamase	Bin 14	BBD_1000842195
Beta-lactamase class C	Bin 15	BBD_10008631212
Beta-lactamase class C	Bin 15	BBD_100087034
Beta-lactamase class C	Bin 15	BBD_100087680
Beta-lactamase	Bin 15	BBD_100087938
Beta-lactamase class C	Bin 15	BBD_10009673
Beta-lactamase	Bin 15	BBD_1000869756
Penicillin tolerance protein	Bin 10	BBD_100001430
Penicillin tolerance protein	Bin 11	BBD_10000981091
Penicillin tolerance protein	Bin 12	BBD_100061557
Penicillin tolerance protein	Bin 13	BBD_1000793141
Penicillin tolerance protein	Bin 13	BBD_1000796166
Penicillin tolerance protein	Bin 14	BBD_1000846208
MarR family transcriptional regulator	Bin 10	BBD_1000011106
MarR family transcriptional regulator	Bin 10	BBD_100001431
MarR family transcriptional regulator	Bin 10	BBD_100002833
MarR family transcriptional regulator	Bin 12	BBD_100052042
MarR family transcriptional regulator	Bin 12	BBD_100058047
MarR family transcriptional regulator	Bin 12	BBD_10006697
MarR family transcriptional regulator	Bin 13	BBD_1000795442
MarR family transcriptional regulator	Bin 13	BBD_100081115
MarR family transcriptional regulator	Bin 14	BBD_1000836722
MarR family transcriptional regulator	Bin 14	BBD_100084668
MarR family transcriptional regulator	Bin 15	BBD_1000869153
MarR family transcriptional regulator	Bin 15	BBD_10008691087
MarR family transcriptional regulator	Bin 15	BBD_10008691158
MarR family transcriptional regulator	Bin 15	BBD_1000878241
Microcystin-dependent protein	Bin 10	BBD_10000292
Superoxide dismutase	Bin 10	BBD_100001792
Superoxide dismutase	Bin 10	BBD_10000458
Superoxide dismutase	Bin 11	BBD_1000099361
Superoxide dismutase	Bin 11	BBD_10002741
Superoxide dismutase	Bin 12	BBD_100059311
Superoxide dismutase	Bin 13	BBD_1000796387
Superoxide dismutase	Bin 14	BBD_1000833437
Superoxide dismutase	Bin 14	BBD_100084576
Superoxide dismutase	Bin 15	BBD_100086334
Peroxiredoxin	Bin 10	BBD_10000159
Peroxiredoxin	Bin 10	BBD_100002242
Peroxiredoxin	Bin 10	BBD_10000267
Peroxiredoxin	Bin 10	BBD_100004030
Peroxiredoxin	Bin 10	BBD_10000629
Peroxiredoxin	Bin 10	BBD_100001546
Peroxiredoxin	Bin 10	BBD_100002241
Peroxiredoxin	Bin 11	BBD_1000098118
Peroxiredoxin	Bin 11	BBD_10000981024
Peroxiredoxin	Bin 11	BBD_10000981255
Peroxiredoxin	Bin 11	BBD_100010174
Peroxiredoxin	Bin 11	BBD_10001674
Peroxiredoxin	Bin 11	BBD_10003651
Peroxiredoxin	Bin 11	BBD_10004921
Peroxiredoxin	Bin 12	BBD_10005036
Peroxiredoxin	Bin 12	BBD_100051563
Peroxiredoxin	Bin 12	BBD_100052653
Peroxiredoxin	Bin 12	BBD_100052918
Peroxiredoxin	Bin 12	BBD_100052928
Peroxiredoxin	Bin 12	BBD_10006368
Peroxiredoxin	Bin 13	BBD_1000797224
Peroxiredoxin	Bin 13	BBD_1000793138
Peroxiredoxin	Bin 13	BBD_1000793709
Peroxiredoxin	Bin 13	BBD_1000795215
Peroxiredoxin	Bin 13	BBD_1000793138
Peroxiredoxin	Bin 13	BBD_1000793709
Peroxiredoxin	Bin 13	BBD_1000795215
Peroxiredoxin	Bin 13	BBD_1000797224
Peroxiredoxin	Bin 14	BBD_10008331004
Peroxiredoxin	Bin 14	BBD_100083648
Peroxiredoxin	Bin 14	BBD_1000839118
Peroxiredoxin	Bin 14	BBD_1000841183
Peroxiredoxin	Bin 14	BBD_1000846223
Peroxiredoxin	Bin 14	BBD_100085072
Peroxiredoxin	Bin 15	BBD_1000863172
Peroxiredoxin	Bin 15	BBD_10008631373
Peroxiredoxin	Bin 15	BBD_100086980
Peroxiredoxin	Bin 15	BBD_1000870247
Peroxiredoxin	Bin 15	BBD_100087840
Peroxiredoxin	Bin 15	BBD_1000883189
Heterotrophy
ABC-type sugar transport system, periplasmic component	Bin 11	BBD_10000981187
ABC-type sugar transport system, periplasmic component	Bin 11	BBD_10002613
ABC-type sugar transport system, periplasmic component	Bin 11	BBD_10003843
ABC-type sugar transport system, periplasmic component	Bin 12	BBD_10005112
ABC-type sugar transport system, periplasmic component	Bin 14	BBD_1000833236
ABC-type sugar transport system, periplasmic component	Bin 14	BBD_1000833348
ABC-type sugar transport system, periplasmic component	Bin 14	BBD_1000833351
ABC-type sugar transport system, periplasmic component	Bin 14	BBD_1000833570
ABC-type sugar transport system, periplasmic component	Bin 14	BBD_1000833579
ABC-type sugar transport system, periplasmic component	Bin 14	BBD_1000834482
ABC-type sugar transport system, periplasmic component	Bin 14	BBD_1000834513
ABC-type sugar transport system, periplasmic component	Bin 14	BBD_1000834601
ABC-type sugar transport system, periplasmic component	Bin 14	BBD_1000836548
ABC-type sugar transport system, periplasmic component	Bin 14	BBD_100083937
ABC-type sugar transport system, periplasmic component	Bin 14	BBD_1000839311
ABC-type sugar transport system, periplasmic component	Bin 14	BBD_1000839326
ABC-type sugar transport system, periplasmic component	Bin 14	BBD_1000845222
ABC-type sugar transport system, periplasmic component	Bin 14	BBD_100084742
ABC-type sugar transport system, periplasmic component	Bin 14	BBD_100084765
ABC-type sugar transport system, periplasmic component	Bin 14	BBD_1000850157
ABC-type sugar transport system, periplasmic component	Bin 14	BBD_100085138
ABC-type sugar transport system, periplasmic component	Bin 14	BBD_1000833358
TRAP-type C4-dicarboxylate transport system, periplasmic component	Bin 10	BBD_100005118
TRAP-type C4-dicarboxylate transport system, periplasmic component	Bin 12	BBD_100050374
TRAP-type C4-dicarboxylate transport system, periplasmic component	Bin 14	BBD_1000833311
TRAP-type C4-dicarboxylate transport system, periplasmic component	Bin 14	BBD_1000833385
TRAP-type C4-dicarboxylate transport system, periplasmic component	Bin 14	BBD_1000833521
TRAP-type C4-dicarboxylate transport system, periplasmic component	Bin 14	BBD_10008331019
TRAP-type C4-dicarboxylate transport system, periplasmic component	Bin 14	BBD_1000834242
TRAP-type C4-dicarboxylate transport system, periplasmic component	Bin 14	BBD_1000834560
TRAP-type C4-dicarboxylate transport system, periplasmic component	Bin 14	BBD_1000836154
TRAP-type C4-dicarboxylate transport system, periplasmic component	Bin 14	BBD_1000836275
TRAP-type C4-dicarboxylate transport system, periplasmic component	Bin 14	BBD_1000836634
TRAP-type C4-dicarboxylate transport system, periplasmic component	Bin 14	BBD_1000839167
TRAP-type C4-dicarboxylate transport system, periplasmic component	Bin 14	BBD_100084232
TRAP-type C4-dicarboxylate transport system, periplasmic component	Bin 14	BBD_100084264
TRAP-type C4-dicarboxylate transport system, periplasmic component	Bin 14	BBD_100085024
TRAP-type C4-dicarboxylate transport system, periplasmic component	Bin 14	BBD_1000850134
TRAP-type C4-dicarboxylate transport system, periplasmic component	Bin 15	BBD_1000863769
ABC-type peptide transport system, periplasmic component	Bin 10	BBD_10000133
ABC-type peptide transport system, periplasmic component	Bin 10	BBD_100003624
ABC-type peptide transport system, periplasmic component	Bin 11	BBD_10001533
ABC-type peptide transport system, periplasmic component	Bin 14	BBD_1000833473
ABC-type peptide transport system, periplasmic component	Bin 14	BBD_1000833827
ABC-type peptide transport system, periplasmic component	Bin 14	BBD_1000834685
ABC-type peptide transport system, periplasmic component	Bin 14	BBD_1000834927
ABC-type peptide transport system, periplasmic component	Bin 14	BBD_1000836143
ABC-type peptide transport system, periplasmic component	Bin 14	BBD_1000836190
ABC-type peptide transport system, periplasmic component	Bin 14	BBD_1000836201
ABC-type peptide transport system, periplasmic component	Bin 14	BBD_1000836365
ABC-type peptide transport system, periplasmic component	Bin 14	BBD_1000836554
ABC-type peptide transport system, periplasmic component	Bin 14	BBD_1000845151
ABC-type peptide transport system, periplasmic component	Bin 14	BBD_1000845168
ABC-type peptide transport system, periplasmic component	Bin 14	BBD_100084598
ABC-type peptide transport system, periplasmic component	Bin 15	BBD_10008747
ABC-type peptide transport system, periplasmic component	Bin 15	BBD_10008775
ABC-type amino acid transport systems, periplasmic component	Bin 10	BBD_100001810
ABC-type amino acid transport systems, periplasmic component	Bin 14	BBD_1000833838
ABC-type amino acid transport systems, periplasmic component	Bin 14	BBD_100084116
Carbon fixation
Aerobic-type carbon monoxide dehydrogenase, CoxS	Bin 11	BBD_10002582
Aerobic-type carbon monoxide dehydrogenase, CoxS	Bin 11	BBD_10001962
Aerobic-type carbon monoxide dehydrogenase, CoxS	Bin 12	BBD_100051048
Aerobic-type carbon monoxide dehydrogenase, CoxS	Bin 12	BBD_100052081
Aerobic-type carbon monoxide dehydrogenase, CoxS	Bin 13	BBD_100080734
Aerobic-type carbon monoxide dehydrogenase, CoxS	Bin 14	BBD_1000839108
Aerobic-type carbon monoxide dehydrogenase, CoxS	Bin 14	BBD_1000846317
Aerobic-type carbon monoxide dehydrogenase, CoxS	Bin 15	BBD_1000863777
Aerobic-type carbon monoxide dehydrogenase, CoxS	Bin 15	BBD_1000869185
Aerobic-type carbon monoxide dehydrogenase, CoxS	Bin 15	BBD_1000869253
Aerobic-type carbon monoxide dehydrogenase, CoxS	Bin 15	BBD_1000869314
Aerobic-type carbon monoxide dehydrogenase, CoxS	Bin 15	BBD_1000869956
Aerobic-type carbon monoxide dehydrogenase, CoxS	Bin 15	BBD_1000872224
Aerobic-type carbon monoxide dehydrogenase, CoxS	Bin 15	BBD_1000878112
Aerobic-type carbon monoxide dehydrogenase, CoxS	Bin 15	BBD_1000878326
Aerobic-type carbon monoxide dehydrogenase, CoxS	Bin 15	BBD_1000878353
Aerobic-type carbon monoxide dehydrogenase, CoxS	Bin 15	BBD_10008814
Aerobic-type carbon monoxide dehydrogenase, CoxM	Bin 14	BBD_1000833898
Aerobic-type carbon monoxide dehydrogenase, CoxL	Bin 11	BBD_10002091
Aerobic-type carbon monoxide dehydrogenase, CoxL	Bin 11	BBD_10002581
Aerobic-type carbon monoxide dehydrogenase, CoxL	Bin 12	BBD_100052083
Aerobic-type carbon monoxide dehydrogenase, CoxL	Bin 13	BBD_100080733
Aerobic-type carbon monoxide dehydrogenase, CoxL	Bin 14	BBD_1000833897
Aerobic-type carbon monoxide dehydrogenase, CoxL	Bin 14	BBD_1000839109
Aerobic-type carbon monoxide dehydrogenase, CoxL	Bin 14	BBD_1000846318
Aerobic-type carbon monoxide dehydrogenase, CoxL	Bin 14	BBD_1000849211
Aerobic-type carbon monoxide dehydrogenase, CoxL	Bin 15	BBD_1000863778
Aerobic-type carbon monoxide dehydrogenase, CoxL	Bin 15	BBD_1000869315
Chlorophyllide a biosynthesis
Magnesium-protoporphyrin IX monomethyl ester cyclase (Aerobic)	Bin 10	BBD_10000738
Magnesium-protoporphyrin IX monomethyl ester cyclase (Aerobic)	Bin 13	BBD_1000798144
Magnesium-protoporphyrin IX monomethyl ester cyclase (Aerobic)	Bin 14	BBD_1000834740
Magnesium-protoporphyrin IX monomethyl ester cyclase (Aerobic)	Bin 15	BBD_1000863827
Magnesium-protoporphyrin IX monomethyl ester cyclase (Anaerobic)	Bin 10	BBD_100005321
Magnesium-protoporphyrin IX monomethyl ester cyclase (Anaerobic)	Bin 14	BBD_1000834775
Magnesium-protoporphyrin IX monomethyl ester cyclase (Anaerobic)	Bin 15	BBD_1000863757
Polysulfide reduction
Polysulfide reductase	Bin 11	BBD_1000099369
Polysulfide reductase	Bin 12	BBD_100059676
Polysulfide reductase	Bin 12	BBD_10006456
DMSO respiration
Anaerobic dimethyl sulfoxide reductase subunit B	Bin 11	BBD_1000099368
Denitrification
Nitrate reductase	Bin 11	BBD_10001047
Nitrate reductase	Bin 12	BBD_100055711
Nitrate reductase	Bin 12	BBD_100059672
Nitrite reductase	Bin 11	BBD_10001046
Nitrite reductase	Bin 12	BBD_10005838
Nitric oxide reductase	Bin 12	BBD_100054325
Nitrous oxide reductase	Bin 12	BBD_100059664
Antibiotic Production
Stringomycin biosynthesis enzyme	Bin 12	BBD_100056513
Gramicidin synthetase subunit B	Bin 12	BBD_100052799
Sulfur Oxidation (Sox Pathway)
SoxR	Bin 14	BBD_100083338
SoxS	Bin 14	BBD_100083339
SoxV	Bin 14	BBD_100083340
SoxX	Bin 14	BBD_100083341
SoxY	Bin 14	BBD_100083342
SoxZ	Bin 14	BBD_100083343
SoxA	Bin 14	BBD_100083344
SoxB	Bin 14	BBD_100083345
SoxC	Bin 14	BBD_100083346
SoxD	Bin 14	BBD_100083347
SoxE	Bin 14	BBD_100083348
SoxF	Bin 14	BBD_100083349
SoxH	Bin 14	BBD_100083350
SoxW	Bin 14	BBD_100083352
Reductive acetyl coenzyme A pathway
Formate dehydrogenase	Bin 14	BBD_1000833363
Formate dehydrogenase	Bin 14	BBD_1000833260
Formate dehydrogenase (fdhA)	Bin 14	BBD_100084948
Formyltetrahydrofolate synthetase	Bin 14	BBD_1000833252
Methenyltetrahydrofolate cyclohydrolase	Bin 14	BBD_1000847123
Bifunctional 5,10-methylene-tetrahydrofolate dehydrogenase/5,10-methylene-tetrahydrofolate cyclohydrolase	Bin 14	BBD_1000834102
Methylenetetrahydrofolate reductase NAD(P)H	Bin 14	BBD_1000833376
Methyltetrahydrofolate--corrinoid methyltransferase	Bin 14	BBD_1000847122
Pyruvate fermentation to acetate
Pyruvate kinase	Bin 12	BBD_100061010
Pyruvate kinase	Bin 12	BBD_100061011
Pyruvate-formate lyase-activating enzyme	Bin 12	BBD_100066512
Pyruvate-formate lyase	Bin 12	BBD_100066513
Phosphotransacetylase	Bin 12	BBD_100051824
Formate oxidation to CO2
Formate dehydrogenase oxidoreductase	Bin 12	BBD_100060113
Formate dehydrogenase chain D	Bin 12	BBD_100060115
Oxalate/formate antiporter	Bin 12	BBD_100060116
Arsenate detoxification
Arsenate reductase (arsC)	Bin 13	BBD_100079722
arsR	Bin 13	BBD_100079640
Arsenite efflux pump ACR3 (arsB)	Bin 13	BBD_100079723
